# Supplementary material for: Recommendations for a Combined Laparoscopic and Transanal Approach in Treating Deep Endometriosis of the Lower Rectum—The Rouen Technique
Source: J Pers Med. 2021 May 13;11(5):408. doi: 10.3390/jpm11050408 (PMC8153645; doi:10.3390/jpm11050408)
Supplement: Supplementary file 1 [file jpm-11-00408-s001.zip]

Archive with 1 entries (1 files):
- jpm-1198994-supplementary.mp4
